# Supplementary material for: Longitudinal Dynamics of HPV16 Antibodies in Saliva and Serum among Pregnant Women
Source: Viruses. 2022 Nov 20;14(11):2567. doi: 10.3390/v14112567 (PMC9693129; doi:10.3390/v14112567)
Supplement: Supplementary file 1 [file viruses-14-02567-s001.zip]

Archive with 1 entries (1 files):
- viruses-2029489-supplementary.pdf
